# Supplementary material for: Putative Nociceptive Responses in a Decapod Crustacean: The Shore Crab (Carcinus maenas)
Source: Biology (Basel). 2024 Oct 22;13(11):851. doi: 10.3390/biology13110851 (PMC11591628; doi:10.3390/biology13110851)
Supplement: Supplementary file 1 [file biology-13-00851-s001.zip]

Archive with 1 entries (1 files):
- biology-3242451-supplementary.pdf
